# Supplementary material for: Evaluating the Usefulness of Human DNA Quantification to Predict DNA Profiling Success of Historical Bone Samples
Source: Genes (Basel). 2023 Apr 27;14(5):994. doi: 10.3390/genes14050994 (PMC10218391; doi:10.3390/genes14050994)
Supplement: Supplementary file 1 [file genes-14-00994-s001.zip]

Archive with 1 entries (1 files):
- genes-2272545-supplementary.xlsx
