# Supplementary material for: Evaluating the Usefulness of Human DNA Quantification to Predict DNA Profiling Success of Historical Bone Samples
Source: Genes (Basel). 2023 Apr 27;14(5):994. doi: 10.3390/genes14050994 (PMC10218391; doi:10.3390/genes14050994)
Supplement: Supplementary file 1 [file genes-14-00994-s001.zip › genes-2272545-supplementary.xlsx]

## Sheet: Table S1
Table S1 . Sample and lab processing information for each sample.
Sample ID	Context Color Code	Sample Context	Approximate Years Postmortem	Skeletal Element	DNA Extraction Method	DNA Quantitation Methods					STRs		NGS			Alternate Sample Name (Not used in paper)
						Qubit	Quantifiler Trio	Quantiplex Pro	Promega PowerQuant	SD quants	PPF	LCNY	Library Preparation Reduced Input	Mitochondrial DNA Capture	FORCE Capture
AS-1		Arch Street, Philadelphia, Pennsylvania, USA	275	Femur	AFDIL Dabney	X	X	X	X		X	X			X
AS-2		Arch Street, Philadelphia, Pennsylvania, USA	275	Femur	AFDIL Dabney	X	X	X	X		X	F		X	X
AS-3		Arch Street, Philadelphia, Pennsylvania, USA	275	Femur	AFDIL Dabney	X	X	X	X		X	X		X	X
AS-4		Arch Street, Philadelphia, Pennsylvania, USA	275	Femur	AFDIL Dabney	X	X	X	X		X	X		X	X
AS-5		Arch Street, Philadelphia, Pennsylvania, USA	275	Femur	AFDIL Dabney	X	X	X	X		X	F		X	X
AS-6		Arch Street, Philadelphia, Pennsylvania, USA	275	Femur	AFDIL Dabney	X	X	X	X		X	F		X	X
AS-7		Arch Street, Philadelphia, Pennsylvania, USA	275	Femur	AFDIL Dabney	X	X	X	X		X	F			X
AS-8		Arch Street, Philadelphia, Pennsylvania, USA	275	Femur	AFDIL Dabney	X	X	X	X		X	F		X	X
AS-9		Arch Street, Philadelphia, Pennsylvania, USA	275	Femur	AFDIL Dabney	X	X	X	X		X	X	X	X	X
FB-1		Basilica of St. Mary’s Assumption, Fürstenfeldbruck, Germany	700-800	Right femur	Dabney	X		X	X	X				X	X	FFB-12
FB-2		Basilica of St. Mary’s Assumption, Fürstenfeldbruck, Germany	700-800	Right femur	Dabney	X		X	X	X				X	X	FFB-20
FB-3		Basilica of St. Mary’s Assumption, Fürstenfeldbruck, Germany	700-800	Right femur	Dabney	X		X	X	X				X	X	FFB-21
FB-4		Basilica of St. Mary’s Assumption, Fürstenfeldbruck, Germany	700-800	Right femur	Dabney	X		X	X	X				X	X	FFB-22
FB-5		Basilica of St. Mary’s Assumption, Fürstenfeldbruck, Germany	700-800	Right femur	Dabney	X		X	X	X				X	X	FFB-28
FB-6		Basilica of St. Mary’s Assumption, Fürstenfeldbruck, Germany	700-800	Right femur	Dabney	X		X	X	X				X	X	FFB-32
FB-7		Basilica of St. Mary’s Assumption, Fürstenfeldbruck, Germany	700-800	Right femur	Dabney	X		X	X	X					X	FFB-1
FB-8		Basilica of St. Mary’s Assumption, Fürstenfeldbruck, Germany	700-800	Right femur	Dabney	X		X	X	X					X	FFB-2
FB-9		Basilica of St. Mary’s Assumption, Fürstenfeldbruck, Germany	700-800	Right femur	Dabney	X		X	X	X					X	FFB-7
FB-10		Basilica of St. Mary’s Assumption, Fürstenfeldbruck, Germany	700-800	Right femur	Dabney	X		X	X	X					X	FFB-10
FB-11		Basilica of St. Mary’s Assumption, Fürstenfeldbruck, Germany	700-800	Right femur	Dabney	X		X	X	X					X	FFB-15
FB-12		Basilica of St. Mary’s Assumption, Fürstenfeldbruck, Germany	700-800	Right femur	Dabney	X		X	X	X					X	FFB-26
GE-1		World War II-Germany	80	Humerus	AFDIL Dabney	X	X	X	X		X	X	X	X	X
GE-2		World War II-Germany	80	Humerus	AFDIL Dabney	X	X	X	X		X	X		X	X
GE-3		World War II-Germany	80	Cranium	AFDIL Dabney	X	X	X	X		X	X		X	X
HC-1B		Harewood Cemetery, Charles Town, West Virginia, USA	200	Hamate	Modified AFDIL Dabney	X	X	X	X		X*	X	X	X	X
HC-2		Harewood Cemetery, Charles Town, West Virginia, USA	200	Foot Bone	Modified AFDIL Dabney	X	X	X	X		X	X			X
HC-3		Harewood Cemetery, Charles Town, West Virginia, USA	200	Hand Phalange	Modified AFDIL Dabney	X	X	X	X		X	X			X
HC-4		Harewood Cemetery, Charles Town, West Virginia, USA	200	Vertebrae	Modified AFDIL Dabney	X	X	X	X		X	X			X
JB-1A		JB55, Griswold, Connecticut, USA	200	NA	Modified AFDIL Dabney	X	X	X	X		X*	X*		X	X
JB-2		JB55, Griswold, Connecticut, USA	200	NA	Modified AFDIL Dabney	X	X	X	X		X	X			X
PB-1		World War II-Punchbowl	80	Femur	AFDIL Dabney	X	X	X	X		X	X		X	X
PB-2		World War II-Punchbowl	80	Femur	AFDIL Dabney	X	X	X	X		X	X		X	X
		* Not amplified with max volume
		F= Female; not tested in LCNY

## Sheet: Table S2
Table S2. Detailed data quality metrics per sample.
Sample Information				Quantification																				KAPA Library Preparation			FORCE Capture Data																mtDNA Capture Data
				Qubit	Quantifiler Trio					Quantiplex Pro					Promega PowerQuant					SD quants													Total Called SNPs (Max 5402)				Called SNPs Excluding X/Y (Max 4342)
Sample ID	Context Color Code	Sample Context	Expected Female	Qubit dsDNA (ng/µL)	80 bp auDNA (ng/µL)	214 bp auDNA (ng/µL)	75 bp Y-DNA (ng/µL)	hDNA Ratio (w/ 80 bp auDNA)	hDNA Ratio (w/ 75 bp Y-DNA)	91 bp auDNA (ng/µL)	353 bp auDNA (ng/µL)	81 bp Y-DNA (ng/µL)	hDNA Ratio (w/ 91 bp auDNA)	hDNA Ratio (w/ 81 bp Y-DNA)	84 bp auDNA (ng/µL)	294 bp auDNA (ng/µL)	81 bp Y-DNA (ng/µL)	hDNA Ratio (w/ 84 bp auDNA)	hDNA Ratio (w/ 81 bp Y-DNA)	69bp mtGE/µL	143bp mtGE/µL	70 bp auDNA (ng/µL)	hDNA Ratio (w/ 69 bp mtGE)	DNA Input (Qubit) (ng)	DNA Input (Quantiplex Pro 91 bp auDNA) (pg)	Post Library Bioanalyzer (170-1000 bp) (nM)	Cluster Density (K/mm^2)	Number of Reads	% Reads Mapped to hg38	Unique aligned read count (M)	Paired Reads Mean Distance	Average Coverage	Called ≥10X	HT Prop (all)	Avg HT Freq	Avg HM Freq	Called ≥10X	HT Prop (all)	Avg HT Freq	Avg HM Freq	Called ≥5X	Called ≥1X	Cluster Density (K/mm^2)	Number of reads	% Reads Mapped to rCRS	Paired Reads Mean Distance	Average Coverage	Average Variant Frequency	# Bases reported (Max 16508)
JB-1A		JB55		0.78675	0.06493	0.0292324	0.07165	82.53	91.0709	0.068224	0.00421245	0.077682	86.72	98.7378	0.0642258	0.0100829	0.0583992	81.6343	74.2284	NA	NA	NA	NA	39.3375	3411.2	399.8	183	17480076	84.50%	10.8634	107.03	132.5	5390	35.3% (43.8%)	0.533987	0.99195	4339	0.43835	0.533987	0.991915	4339	4339	162	13487800	87.84%	108.82	11515.4	95.5309	16508
JB-2		JB55		73.925	UND	UND	UND	NA	NA	UND	UND	UND	NA	NA	UND	UND	UND	NA	NA	NA	NA	NA	NA	1000	0	622.8	183	21528036	1.55%	0.1961	92.56	2.2	73	1.4% (1.6%)	0.6	0.999867	63	0.015873	0.6	0.999845	76	119	NA	NA	NA	NA	NA	NA	NA
AS-1		Arch Street		0.80775	0.007	0.00273427	0.00702	8.67	8.69081	0.013121	0.000131189	0.017437	16.24	21.5871	0.0135	UND	0.0081	16.7131	10.0279	NA	NA	NA	NA	40.3875	656.05	510.3	197	44384490	57.15%	16.6248	111.68	127.1	5401	35.2% (43.8%)	0.534319	0.991773	4342	0.437586	0.534319	0.991297	4342	4342	NA	NA	NA	NA	NA	NA	NA
AS-2		Arch Street	X	1.53	0.00362	0.00173028	UND	2.37	NA	0.00263	1.61106e-06	UND	1.72	NA	0.0039	UND	UND	2.54902	NA	NA	NA	NA	NA	76.5	131.5	549.2	197	23243460	29.70%	4.28026	100.84	40.9	4540	44.1% (44.1%)	0.55894	0.98892	4307	0.441142	0.558462	0.988823	4308	4308	162	10805140	60.96%	93.43	5742.7	98.1516	16508
AS-3		Arch Street		3.27	0.02343	0.00868693	0.01771	7.17	5.4159	0.02284	0.000331	0.034216	6.98	10.4636	0.022	0.00161455	0.0137	6.72783	4.1896	NA	NA	NA	NA	163.5	1142	539.9	197	30666046	46.82%	9.90892	111.06	117	5398	34.8% (43.2%)	0.5355	0.994371	4341	0.432389	0.5355	0.994136	4341	4341	162	11737648	70.63%	109.26	9484.5	98.7417	16508
AS-4		Arch Street		3.8825	0.0106	0.00859271	0.01077	2.73	2.77399	0.015354	0.000746193	0.018071	3.95	4.65448	0.0144	0.00333625	0.0128	3.70895	3.29684	NA	NA	NA	NA	194.125	767.7	766.5	197	24837976	10.34%	1.86801	146.48	28.4	5029	37.7% (44.5%)	0.565093	0.994607	4264	0.444653	0.565093	0.994434	4284	4286	162	9685092	44.82%	107.9	6738.9	96.5896	16508
AS-5		Arch Street	X	6.185	0.0042	0.00310611	UND	0.68	NA	0.008548	0.000148017	0.000049	1.38	0.00792239	0.0075	0.00146902	UND	1.21261	NA	NA	NA	NA	NA	309.25	427.4	781.3	197	24841640	6.92%	1.27329	126.14	17.9	4236	41.8% (42.0%)	0.5734	0.993668	4059	0.419808	0.573082	0.993638	4178	4188	162	8985648	39.73%	100.23	5276.1	95.0196	16508
AS-6		Arch Street	X	2.895	0.00424	0.00228414	UND	1.47	NA	0.006883	0.000204455	UND	2.38	NA	0.0056	0.00102655	UND	1.93437	NA	NA	NA	NA	NA	144.75	344.15	519.3	197	22854620	13.79%	2.03444	154.35	22.1	4403	42.0% (42.0%)	0.573423	0.997288	4188	0.420248	0.573705	0.99737	4223	4226	162	9789020	48.51%	142.77	9019.6	99.428	16508
AS-7		Arch Street	X	6.315	0.00038	0.000302416	UND	0.06	NA	0.001135	UND	0.000020	0.18	0.00316706	0.0004	UND	UND	0.0633413	NA	NA	NA	NA	NA	315.75	56.75	589	197	17738226	2.94%	0.365725	95.7	4.1	363	41.0% (41.5%)	0.58714	0.987222	357	0.414566	0.586462	0.987351	2150	3699	NA	NA	NA	NA	NA	NA	NA
AS-8		Arch Street	X	1.3125	0.02295	0.00305991	UND	17.48	NA	0.01884	4.04021e-05	UND	14.35	NA	0.0215	0.000808118	UND	16.381	NA	NA	NA	NA	NA	65.625	942	523.1	197	50311104	55.28%	20.2639	92.9	171.6	4583	43.6% (43.6%)	0.529813	0.988956	4341	0.436075	0.529004	0.988964	4341	4341	162	10538736	81.51%	100.03	8854.8	98.2521	16508
AS-9†		Arch Street		45.8	0.01078	0.0020585	0.01093	0.24	0.238646	0.008515	0.000168203	0.014978	0.19	0.327031	0.0108	UND	0.0059	0.235808	0.128821	NA	NA	NA	NA	998.44	0	638.1	145	20327252	4.98%	0.748941	123.19	12.5	3630	38.3% (40.4%)	0.57767	0.992271	3441	0.403952	0.57767	0.99218	3983	4049	162	9394018	22.85%	116.37	4535.6	94.6808	16508
																								503.8	93.665	572.3	197	29827832	2.45%	0.547051	127.31	7.3	1728	38.5% (39.0%)	0.585548	0.990893	1707	0.389572	0.585548	0.990709	3385	3824	NA	NA	NA	NA	NA	NA	NA
																								201.52	0	595.1	145	19832686	3.27%	0.456042	126.18	6.1	1144	38.3% (38.4%)	0.587453	0.991679	1140	0.384211	0.587453	0.991632	3103	3790	NA	NA	NA	NA	NA	NA	NA
GE-1†		World War II-Germany		30.65	0.00048	4.83383e-05	0.00033	0.02	0.0107667	0.000456	UND	0.000911	0.01	0.0297227	0.0005	UND	0.0003	0.0163132	0.00978793	NA	NA	NA	NA	999.19	14.8656	476.7	116	13154228	2.46%	0.1251	93.6	1.7	1	0% (0%)	NA	NA	1	0	NA	1	349	3479	162	7609364	6.95%	85.21	707.1	97.6633	16508
																								499.595	0	628.5	145	19885024	1.25%	0.160371	97.93	1.8	2	50.0% (50.0%)	0.5	1	2	0.5	0.5	1	384	3627	NA	NA	NA	NA	NA	NA	NA
																								199.225	0	613.2	145	20405086	1.27%	0.135092	97.78	1.1	0	NA	NA	NA	0	NA	NA	NA	76	3039	NA	NA	NA	NA	NA	NA	NA
GE-2		World War II-Germany		3.565	0.00268	0.00118373	0.00250	0.75	0.701262	0.002044	4.66554e-05	0.004359	0.57	1.22272	0.0029	UND	0.0018	0.813464	0.504909	NA	NA	NA	NA	178.25	102.2	280.7	116	12814884	27.52%	1.73018	95.1	16.5	4339	37.0% (40.8%)	0.579341	0.992042	3929	0.408246	0.579266	0.991806	4104	4115	162	9596624	41.49%	105.66	4515.8	94.5365	16508
GE-3		World War II-Germany		16.1	0.00328	0.00332134	0.00363	0.20	0.225466	0.002272	9.97803e-05	0.002631	0.14	0.163416	0.003	0.0014222	0.0021	0.186335	0.130435	NA	NA	NA	NA	805	113.6	649	116	14140612	2.75%	0.284741	92.96	3.8	305	34.1% (34.6%)	0.589214	0.995869	301	0.345515	0.589214	0.995785	1933	3804	162	8387248	16.15%	67.06	1271.3	99.041	16508
PB-1		World War II-Punchbowl		3.13	UND	UND	UND	NA	NA	2.6e-05	UND	0.000100	0.01	0.0319489	0.0002	UND	UND	0.0638978	NA	NA	NA	NA	NA	156.5	1.3	334.9	116	11984536	3.78%	0.228895	60.79	2.2	26	30.8% (30.8%)	0.602273	0.988889	26	0.307692	0.602273	0.988889	778	3657	162	8234694	44.99%	58.64	1501.1	96.1688	16508
PB-2		World War II-Punchbowl		0.137	0.00017	UND	0.00013	1.25	0.948905	5.3e-05	2.56624e-06	0.000125	0.39	0.912409	UND	UND	UND	NA	NA	NA	NA	NA	NA	6.85	2.65	24.5	116	3462666	60.33%	0.049302	55.27	0.5	0	NA	NA	NA	0	NA	NA	NA	6	1955	162	6917780	26.11%	49.96	383.6	96.7958	16508
HC-1B†		Harewood Cemetery		43.6	0.00376	UND	0.00304	0.09	0.0697248	0.001793	UND	0.001443	0.04	0.0330963	0.0024	UND	0.0025	0.0550459	0.0573394	NA	NA	NA	NA	998.44	41.0597	32.4	183	1747290	2.03%	0.001316	89.46	0	0	NA	NA	NA	0	NA	NA	NA	0	18	NA	NA	NA	NA	NA	NA	NA
																								501.4	0	115.1	145	10215214	1.10%	0.021612	105.61	0.1	0	NA	NA	NA	0	NA	NA	NA	0	461	NA	NA	NA	NA	NA	NA	NA
																								200.56	0	568.4	145	20298954	0.96%	0.103535	120.11	1.2	0	NA	NA	NA	0	NA	NA	NA	113	3022	162	9209478	1.25%	111.16	119	98.3596	16508
HC-2		Harewood Cemetery		3.155	0.00259	UND	0.00209	0.82	0.662441	0.00115	2.5037e-06	0.001620	0.36	0.513471	0.0022	UND	0.0014	0.697306	0.44374	NA	NA	NA	NA	157.75	57.5	621.7	183	30787460	3.56%	0.463227	105.15	4.5	492	38.0% (38.2%)	0.591826	0.983426	490	0.381633	0.591826	0.983316	2224	3646	NA	NA	NA	NA	NA	NA	NA
HC-3		Harewood Cemetery		2.78	0.00012	UND	0.00014	0.04	0.0503597	3.9e-05	UND	0.000256	0.01	0.0920863	0.0002	UND	UND	0.0719424	NA	NA	NA	NA	NA	139	1.95	701.6	183	32260086	1.50%	0.21838	73.23	2.1	24	33.3% (34.8%)	0.587879	0.99125	23	0.347826	0.587879	0.990667	681	3617	NA	NA	NA	NA	NA	NA	NA
HC-4		Harewood Cemetery	X	36.15	0.00024	UND	UND	0.01	NA	0.000105	UND	UND	0	NA	0.0002	UND	UND	0.0055325	NA	NA	NA	NA	NA	997.74	2.898	200	183	29816368	0.22%	0.013006	95.25	0.1	0	NA	NA	NA	0	NA	NA	NA	1	421	NA	NA	NA	NA	NA	NA	NA
FB-1		Basilica of St. Mary’s Assumption		42.3	NA	NA	NA	NA	NA	0.000119	UND	0.000114	0	0.00269504	0.0003	UND	UND	0.0070922	NA	64	14.6667	0.00106667	1.513	846	2.38	602.2	173	19818022	0.21%	0.02089	93.22	0.3	0	NA	NA	NA	0	NA	NA	NA	0	1242	130	9981258	0.0082	67.92	94.8	97.31	16500
FB-2		Basilica of St. Mary’s Assumption		4.46	NA	NA	NA	NA	NA	0.009188	0.000254897	0.011351	2.06	2.54507	0.0106	UND	0.0079	2.37668	1.7713	1082.02	422.756	0.0255844	242.606	89.2	183.76	397.5	173	20721548	23.69%	1.918	125.13	15.5	4306	38.6% (41.8%)	0.579628	0.992912	3976	0.418008	0.579628	0.992546	4097	4097	130	15855896	0.615	87.64	4990.6	97.8568	16508
FB-3		Basilica of St. Mary’s Assumption		2.77	NA	NA	NA	NA	NA	0.01469	0.000391889	0.019423	5.3	7.01191	0.022	UND	0.0176	7.94224	6.35379	2514.13	781.333	0.05552	907.629	55.4	293.8	400.4	173	18593476	53.58%	4.88537	114.52	35.6	5283	34.8% (42.7%)	0.563147	0.993712	4302	0.427011	0.563147	0.993112	4303	4303	130	23269500	0.8373	83.38	7699.6	98.1842	16508
FB-4		Basilica of St. Mary’s Assumption		51.1	NA	NA	NA	NA	NA	0.000155	UND	UND	0	NA	0.0003	UND	UND	0.00587084	NA	258.4	91.4222	0.000906667	5.05675	766.5	2.325	532.1	173	16783990	0.30%	0.028079	65.16	0.3	0	NA	NA	NA	0	NA	NA	NA	0	1380	130	9782690	0.0247	61.02	261.8	98.54	16508
FB-5		Basilica of St. Mary’s Assumption		34.6	NA	NA	NA	NA	NA	0.000332	0.0221526	UND	0.01	NA	0.0004	UND	UND	0.0115607	NA	510.578	54.7556	0.00213333	14.7566	692	6.64	645.8	173	19389142	0.20%	0.027024	75.54	0.3	0	NA	NA	NA	0	NA	NA	NA	1	1483	130	10815138	0.0779	60.77	811.7	98.746	16508
FB-6		Basilica of St. Mary’s Assumption		17.95	NA	NA	NA	NA	NA	0.000612	UND	0.000070	0.03	0.00389972	0.0006	UND	UND	0.0334262	NA	427.844	100.244	0.00127111	23.8353	359	12.24	770.6	173	21120430	0.44%	0.056793	73.54	0.6	0	NA	NA	NA	0	NA	NA	NA	11	2255	130	9008292	0.1892	63.86	1424.4	98.7823	16508
FB-7		Basilica of St. Mary’s Assumption		20.4	NA	NA	NA	NA	NA	0.004197	UND	0.008961	0.21	0.439265	0.0053	0.000321145	0.0023	0.259804	0.112745	264.444	65.5556	12.9444	12.963	408	83.94	666.1	173	19959114	3.11%	0.406583	102.49	5.9	1171	38.7% (39.0%)	0.588717	0.987633	1163	0.38951	0.588717	0.987622	2923	3716	NA	NA	NA	NA	NA	NA	NA
FB-8		Basilica of St. Mary’s Assumption		6.85	NA	NA	NA	NA	NA	0.000517	UND	0.001136	0.08	0.165839	0.0008	0.000321145	0.0003	0.116788	0.0437956	435.333	53.3333	4	63.5523	137	10.34	407.6	173	15782702	12.12%	0.789572	80.8	8.3	2353	39.9% (41.3%)	0.588669	0.983031	2278	0.412643	0.588669	0.983086	3425	3680	NA	NA	NA	NA	NA	NA	NA
FB-9		Basilica of St. Mary’s Assumption		25.5	NA	NA	NA	NA	NA	0.018365	0.000496506	0.036321	0.72	1.42435	0.0199	0.00429643	0.0146	0.780392	0.572549	5051.33	1498	68.4667	198.092	510	367.3	709.7	173	18050818	7.13%	0.878993	118.45	13.7	3817	41.0% (43.5%)	0.578961	0.98883	3592	0.435412	0.578961	0.988757	3984	4037	NA	NA	NA	NA	NA	NA	NA
FB-10		Basilica of St. Mary’s Assumption		13.05	NA	NA	NA	NA	NA	0.005869	0.000106965	0.011228	0.45	0.860383	0.0089	UND	0.0059	0.681992	0.452107	961.333	294.933	28.9956	73.6654	261	117.38	456.5	173	20532200	15.64%	2.02172	105.61	23.7	4850	37.6% (43.7%)	0.570815	0.987495	4175	0.436647	0.570815	0.986791	4198	4204	NA	NA	NA	NA	NA	NA	NA
FB-11		Basilica of St. Mary’s Assumption		4.89	NA	NA	NA	NA	NA	0.003189	7.10561e-05	0.008117	0.65	1.65992	0.0055	UND	0.003	1.12474	0.613497	489.067	154.622	5.41333	100.014	97.8	63.78	349	173	16280072	10.85%	0.831466	132.16	7	1647	38.9% (39.5%)	0.591999	0.989478	1623	0.394948	0.591999	0.989488	3376	3759	NA	NA	NA	NA	NA	NA	NA
FB-12		Basilica of St. Mary’s Assumption		50	NA	NA	NA	NA	NA	0.000983	3.442e-06	UND	0.02	NA	0.0002	UND	UND	0.004	NA	1900.98	384.578	4.45778	38.0196	750	14.745	659	173	18318186	1.25%	0.136726	90.12	1.8	18	33.3% (33.3%)	0.602564	0.991667	18	0.333333	0.602564	0.991667	517	3548	NA	NA	NA	NA	NA	NA	NA
RB2	Control			0	UND	UND	UND	NA	NA	UND	UND	UND	NA	NA	UND	UND	UND	NA	NA	NA	NA	NA	NA	0	0	16.8	197	272532	0.81%	0.000368	100.36	0	0	NA	NA	NA	0	NA	NA	NA	0	9	NA	NA	NA	NA	NA	NA	NA
RB20226	Control			0	UND	UND	UND	NA	NA	UND	0.0183553	UND	NA	NA	UND	UND	UND	NA	NA	NA	NA	NA	NA	0	0	3.8	116	2434776	70.19%	0.001578	63.1	0	0	NA	NA	NA	0	NA	NA	NA	0	32	NA	NA	NA	NA	NA	NA	NA
RB-N	Control			0	UND	UND	UND	NA	NA	UND	0.0168	UND	NA	NA	UND	UND	UND	NA	NA	NA	NA	NA	NA	0	0	59.2	145	4221018	1.21%	0.003903	122.05	0	0	NA	NA	NA	0	NA	NA	NA	0	91	162	4577586	0.45%	108.34	0.9	NA	0
NC-082222	Control			NA	NA	NA	NA	NA	NA	NA	NA	NA	NA	NA	NA	NA	NA	NA	NA	NA	NA	NA	NA	0	0	1.5	173	2654308	3.71%	0.005753	95.17	0	0	NA	NA	NA	0	NA	NA	NA	0	1	130	589568	2.61%	84	0	NA	0
NC-101922	Control			NA	NA	NA	NA	NA	NA	NA	NA	NA	NA	NA	NA	NA	NA	NA	NA	NA	NA	NA	NA	NA	NA	NA	NA	NA	NA	NA	NA	NA	NA	NA	NA	NA	NA	NA	NA	NA	NA	NA	NA	NA	NA	NA	NA	NA	NA
NC-101922	Control			NA	NA	NA	NA	NA	NA	NA	NA	NA	NA	NA	NA	NA	NA	NA	NA	NA	NA	NA	NA	NA	NA	NA	NA	NA	NA	NA	NA	NA	NA	NA	NA	NA	NA	NA	NA	NA	NA	NA	NA	NA	NA	NA	NA	NA	NA
			NA: data is not available
			UND: undetermined result
			†Part of reduced input library preparation study
[truncated: 6 more columns]

## Sheet: Figure S1
Figure S1. Small autosomal target results for Quantifiler Trio (80 bp) compared to PowerQuant (84 bp).

## Sheet: Figure S2
Figure S2. Approximate years postmortem compared to the Quantiplex Pro small autosomal target for each human sample. An average of 750 years postmortem was utilized for the Basilica context (ranged 700-800 years). Color of data point indicates sample context: orange=Arch Street, dark green=WWII Germany, purple=Harewood Cemetery, blue= Basilica of St. Mary's Assumption, light green=WWII Punchbowl,…

## Sheet: Figure S3
Figure S3. Small autosomal target results for Quantiplex Pro (91 bp) compared to SD quants system autosomal target (70 bp) for all samples tested with both kits.

## Sheet: Figure S4
Figure S4. Y target results for Quantiplex Pro (81 bp) compared to Quantifiler Trio (black - 75 bp target) and Promega PowerQuant (red - 81 bp target).

## Sheet: Figure S5
Figure S5. Small Y target results for Quantifiler Trio (75 bp) compared to Promega PowerQuant (81 bp).

## Sheet: Figure S6
Figure S6. Percentage of autosomal SNPs (auSNPs) called at 10X per sample by library preparation dsDNA input determined by Qubit (ng). Sample names are listed above each bar. Color of bar indicates sample context: orange=Arch Street, dark green=WWII Germany, purple=Harewood Cemetery, light green=WWII Punchbowl, yellow=JB55.

## Sheet: Figure S7
Figure S7. Average coverage of the mitogenome per sample by library preparation dsDNA input determined by Qubit (ng). Sample names are listed above each bar. Color of bar indicates sample context: orange=Arch Street, dark green=WWII Germany, purple=Harewood Cemetery, light green=WWII Punchbowl, yellow=JB55.

## Sheet: Table S3
Table S3. Comparison of average fragment lengths after trimming for a set of Dabney and demineralization extracts
Sample ID	Context Color Code	Sample Context	Average Fragment Length After Trim (bp)
			Dabney	Demineralization
GE-1		World War II-Germany	69.3	117.4
GE-2		World War II-Germany	71.7	119
GE-3		World War II-Germany	68.3	91.7
PB-1		World War II-Punchbowl	69.1	113
PB-2		World War II-Punchbowl	73.4	118.2
NC-110422	Control		75	150.8
RB-NOc	Control		74.6	123.9
